# Supplementary material for: Metabolomics Combined with Photosynthetic Analysis Reveals Potential Mechanisms of Phenolic Compound Accumulation in Lonicera japonica Induced by Nitrate Nitrogen Supply
Source: Int J Mol Sci. 2025 May 7;26(9):4464. doi: 10.3390/ijms26094464 (PMC12073090; doi:10.3390/ijms26094464)
Supplement: Supplementary file 1 [file ijms-26-04464-s001.zip]

Archive with 1 entries (1 files):
- ijms-3595288-supplementary.pdf
